# Supplementary material for: Operationalizing Next-Generation Sequencing in a Community-Based Academic Cancer Center: Workflow, Integration, and Impact
Source: Cancers (Basel). 2026 Feb 6;18(3):534. doi: 10.3390/cancers18030534 (PMC12897014; doi:10.3390/cancers18030534)
Supplement: Supplementary file 1 [file cancers-18-00534-s001.zip]

Archive with 1 entries (1 files):
- cancers-4138543-supplementary.pdf
